# Supplementary material for: In vitro cell culture of patient derived malignant pleural and peritoneal effusions for personalised drug screening
Source: J Transl Med. 2020 Apr 10;18:163. doi: 10.1186/s12967-020-02331-x (PMC7149866; doi:10.1186/s12967-020-02331-x)
Supplement: Supplementary file 2 — Additional file 2: Table S1. List of antibodies used for immunohistochemistry (IHC) studies. Abbreviations: thyroid transcription factor 1 (TTF-1), estrogen receptor (ER). Table S2. Quantification results of markers for proliferation, diagnosis and representative cellular components. The ratio of positive pixels to the total number of pixels of each marker measured by digitalised image approach was presented as the percentage expression ± SD (n = 3). Table S3. Quantification result of CD3+ immune cells. [file 12967_2020_2331_MOESM2_ESM.xlsx]

## Sheet: Table S1
		Table S1. List of antibodies used for immunohistochemistry (IHC) studies.
		Antibody	Type	Clone	Dilusion	Producer
		CD3	Monoclonal	LN10	1:500	Novocastra Laboratories Ltd
		CD45	monoclonal	PD7/26 + 2B11	1:250	DAKO A/S
		Pan-CK b	monoclonal	AE1/AE3	1:200	DAKO A/S
		Calretinin	monoclonal	SP65	prediluted	Ventana-Roche
		MIB-1	monoclonal	30-9	prediluted	Ventana-Roche
		TTF-1	monoclonal	SP141	prediluted	Ventana-Roche
		CDX2	monoclonal	EPR2764Y	prediluted	Ventana-Roche
		ER	monoclonal	SP1	prediluted	Ventana-Roche
		Melan-A	monoclonal	A103	1:30	DAKO A/S
		S100	polyclonal	-	1:2000	DAKO A/S
		PD-L1	monoclonal	E1L3N	1:100	Cell Signaling Technology
		Abbreviations: thyroid transcription factor 1 (TTF-1), estrogen receptor (ER).

## Sheet: Table S2
														Table S2. Quantification results of markers for proliferation, diagnosis and representative cellular components.
														Marker	Model	P1	P2	P3	P4	P5	P6	P7	P8
														Calretinin	Original	42.9±4.2	8.4±2.0	1.6±0.3	2.9±0.7	0.3±0.3	35.7±6.0	65.3±4.9	0.5±0.3
														Calretinin	2D	21.9±8.4	35.2±3.5	0	32±8.7	6.2±5.3	17.2±3.5	72.3±14.7	0
														Calretinin	3D	0.1±0.2	0.2±0.1	0.1±0.1	NA	0	26.7±5.8	14.7±6.9	0.1±0.2
														CD45	Original	9.2±0.4	17.6±1.7	0.4±0.1	24.3±8.1	1.5±0.5	9.5±1.2	13.2±0.5	39.9±11.9
														CD45	2D	0.4±0.3	0	0.1±0.1	0	0.1±0.3	9.2±0.8	0	1.6±1.7
														CD45	3D	0.4±0.2	0.8±0.6	0.1±0.1	NA	0	0.9±0.9	0.1±0.1	2.1±1.5
														Mib-1	Original	48.6±8.7	4.9±0.5	6.0±0.7	0.9±0.2	7.1±0.4	4.2±0.9	5.0±1.1	8.5±1.8
														Mib-1	2D	11.4±1.6	1.2±0.5	1.7±1.8	12.2±2.8	18.6±2.8	5.4±2.8	11.4±4.1	17.3±11.0
														Mib-1	3D	0.7±0.4	4.0±0.4	0.8±0.8	NA	8.8±3.1	5.5±1.5	1.7±1.6	0.5±0.5
														Pan-CK	Original	56.0±6.9	4.2±0.5	26.6±2.3	5.8±0.6	32.5±3.1	23.3±3.5	47.9±1.9	0.8±0.8
														Pan-CK	2D	43.6±4.3	33.7±6.0	40.7±1.7	66.9±3.9	59.6±3.6	10.2±1.8	68.7±2.3	0
														Pan-CK	3D	47.5±16.0	28.9±10.6	4.4±2.9	NA	69.1±15.0	42.9±14.43	24.9±9.4	2.2±2.0
														Dx marker	Original	1.1±0.4	12.7±1.7	0	0.1±0.1	61.5±7.1	5.1±1.5	2.9±2.6	0.5±0.3
														Dx marker	2D	0	2.2±2.1	0	0	1.7±1.7	7.0±3.3	0	0
														Dx marker	3D	0	21.1±7.9	0.1±0.1	NA	26.4±4.4	34.9±11.6	0	0.2±0.5
														The ratio of positive pixels to the total number of pixels of each marker measured by digitalised image approach was presented as the
														percentage expression ± SD (n = 3).

## Sheet: Table S3
Patient	Negative cell counts	CD3 positive cell counts	Positive %
P9	490	42	7.895
P10	709	74	9.451
P11	248	38	13.29
P12	874	124	12.42
P13	588	516	46.74
